# Supplementary material for: Distinct spatially organized striatum-wide acetylcholine dynamics for the learning and extinction of Pavlovian associations
Source: Nat Commun. 2025 Jun 4;16:5169. doi: 10.1038/s41467-025-60462-5 (PMC12137636; doi:10.1038/s41467-025-60462-5)
Supplement: Supplementary file 4 — Source Data [file 41467_2025_60462_MOESM4_ESM.xlsx]

## Sheet: Figure 1
1f top								1f bottom
	week 1		week 2		week 3
	mean	sem	mean	sem	mean	sem			Early peak		Dip		Late peak
	-0.0011941	0.00130051	-0.00135658	0.0012075	0.00239134	0.00124346		Days	mean	sem	mean	sem	mean	sem
	-0.00114147	0.00122817	-0.00269459	0.00104477	0.00200691	0.00110522		1	0.0139631	0.00502562	-0.011606	0.00186517	0.0090704	0.00215996
	-0.000289891	0.000989424	-0.00142762	0.00128065	0.00236688	0.001016		2	0.0127911	0.00505115	-0.00842737	0.00152725	0.00815034	0.00181183
	-0.000135898	0.00138846	-0.000870318	0.00113185	-2.23969e-05	0.000941921		3	0.0188397	0.00474416	-0.0110868	0.00128171	0.00734025	0.0033245
	0.00181445	0.00162492	-0.00070521	0.00108736	0.0011818	0.00103886		4	0.00865529	0.00383127	-0.0110388	0.00279229	0.0108492	0.00185493
	0.000111456	0.001196	0.000415656	0.00115034	0.00112578	0.00121773		5	0.00747864	0.00283112	-0.0142549	0.000981574	0.00877325	0.0027784
	0.000745814	0.00108716	-0.00125869	0.00103559	0.00268535	0.00128216		6	0.0171096	0.0044552	-0.0117598	0.00216568	0.00625832	0.00283371
	0.00182691	0.00121142	0.00272501	0.00132014	0.00187964	0.000995342		7	0.00866436	0.00233253	-0.011204	0.00148048	0.010213	0.00229803
	0.000598335	0.00120586	0.002029	0.00139955	0.00218447	0.00135037		8	0.0246064	0.00476925	-0.0142748	0.00243686	0.00804096	0.00338479
	0.000835176	0.00118515	0.00280125	0.00117663	0.0024944	0.00141437		9	0.00947492	0.00401734	-0.0121378	0.00170287	0.007603	0.0030184
	0.000891766	0.00112664	0.00262744	0.00131796	0.000595631	0.00125794		10	0.0089216	0.00263903	-0.00884654	0.00278821	0.0108865	0.00312559
	0.00248754	0.001195	0.00175362	0.00120735	0.000970258	0.00117017		11	0.0195947	0.00263496	-0.0142769	0.00150196	0.00749854	0.00248958
	0.00299795	0.00114506	0.00100556	0.000993884	0.00400514	0.00114698		12	0.015086	0.00341559	-0.00990176	0.00215292	0.00888454	0.00181264
	0.00309887	0.0011966	0.00264887	0.00114254	0.00528786	0.00114334		13	0.0121641	0.00491766	-0.00971184	0.0024349	0.00807131	0.00155733
	0.0023611	0.00113879	0.00347497	0.00159686	0.00290531	0.00109431		14	0.0110667	0.00321723	-0.0131151	0.00223529	0.0111254	0.00231021
	0.00362195	0.000990103	0.004474	0.00146225	0.00181347	0.00101316		15	0.00716709	0.00238379	-0.0077209	0.0014875	0.0108956	0.00225813
	0.00647175	0.00119829	0.0038974	0.00115671	0.0030299	0.00102096		16	0.0102152	0.00341875	-0.00828985	0.00164764	0.0103891	0.00315495
	0.00659836	0.0011971	0.00493663	0.000913902	0.0029868	0.00116997		17	0.0119321	0.00441514	-0.00653641	0.00102559	0.00758756	0.00189916
	0.00512392	0.00122484	0.00524317	0.00116112	0.00312407	0.000999395		18	0.0113271	0.00444208	-0.0090705	0.00184689	0.00984192	0.00235178
	0.00520949	0.00129785	0.00285335	0.00104595	0.00368633	0.0010688
	0.00782415	0.00126964	0.00530102	0.00108681	0.00394026	0.00106205
	0.0114415	0.00186539	0.00965713	0.00116486	0.00644158	0.00107233
	0.0100339	0.00136231	0.0106052	0.00137571	0.0106398	0.00125353
	0.00471427	0.0014515	0.00649383	0.00135764	0.0107651	0.00110292
	-0.00173514	0.00119953	0.000565595	0.00101162	0.00750773	0.00124054
	-0.00434606	0.00103593	-0.00356065	0.00103354	0.00255528	0.00111503
	-0.00558452	0.0010051	-0.00450025	0.00101487	-0.0014101	0.00107344
	-0.00633854	0.00115858	-0.00628924	0.000835109	-0.00352376	0.000868942
	-0.00769239	0.000988155	-0.00639896	0.000819542	-0.00770103	0.000854176
	-0.00679957	0.00099102	-0.0066293	0.00085834	-0.00737179	0.000659482
	-0.00658063	0.000801969	-0.00683661	0.000744609	-0.00741077	0.000650627
	-0.00391672	0.000756776	-0.00586209	0.000821323	-0.00656324	0.000874657
	-0.00347993	0.000855716	-0.00344339	0.00088129	-0.00656116	0.000761197
	-0.00163286	0.000820756	-0.00248054	0.000934257	-0.00499588	0.00104003
	0.000324672	0.000987849	-0.00133384	0.00103927	-0.00339647	0.00102548
	0.00144267	0.000816911	-0.000682297	0.00072094	-0.00193477	0.00104031
	0.00258005	0.00110619	0.00207598	0.000859603	0.000686103	0.000813618
	0.00272819	0.00107965	0.00328029	0.00081246	-0.000537125	0.00098432
	0.00384182	0.000860795	0.00412907	0.000968391	0.000164526	0.000841811
	0.00229156	0.000953088	0.00387445	0.000958402	0.00138745	0.000837649
	0.00318846	0.00098381	0.00476022	0.00106848	0.00117212	0.000941704
	0.00413937	0.00104636	0.00501345	0.000823707	0.00258838	0.000936633
	0.00411628	0.00111022	0.00545415	0.000952069	0.00396739	0.000935051
	0.00268099	0.00106824	0.00510708	0.000868947	0.00474114	0.00097692
	0.00346318	0.000800394	0.00489058	0.000830061	0.00478849	0.00100844
	0.00172732	0.00111659	0.00476916	0.000811713	0.00588869	0.000968423
	0.00407719	0.00118427	0.00467485	0.000944336	0.00535371	0.000790515
	0.00415245	0.00108332	0.00415294	0.00095489	0.00500884	0.000973994
	0.00381099	0.00121837	0.00292762	0.000915	0.00332583	0.000739292
	0.0034134	0.00110392	0.00195724	0.000804844	0.00419075	0.000827511
	0.00479411	0.00122669	0.000980627	0.000917675	0.00316497	0.000804108
	0.00416097	0.00117309	0.00252893	0.00098929	0.00412546	0.000962946
	0.00282032	0.00106933	0.0034806	0.00116066	0.00243916	0.000812363
	0.00226739	0.00101101	0.00375201	0.000972125	0.00261514	0.00101778
	0.00312734	0.000958071	0.00435633	0.000960189	0.00212933	0.000881105
	0.00207323	0.000971556	0.00321841	0.00112443	0.00281566	0.00084763
	0.00184477	0.00101972	0.001944	0.000781044	0.00307188	0.000921489
	0.00280556	0.000943348	0.00176161	0.0010297	0.00387652	0.00077466
	-0.000868923	0.00100688	0.00127777	0.000973441	0.0028424	0.000905444
	0.000529832	0.00095406	-0.000842627	0.000904142	0.0037962	0.000810118
	0.0019257	0.00108394	0.00183407	0.000993828	0.00220616	0.000815523
	0.00154885	0.00110945	0.00164722	0.000959606	0.00166873	0.00100991
	0.00186537	0.00126076	0.00406873	0.00100342	0.00285167	0.000901991
	-0.000478999	0.00144409	0.00225123	0.0010764	0.00190914	0.00119992
	-0.00181	0.00112025	0.00116069	0.000812634	0.00280836	0.000784669
	-0.000891869	0.00120451	0.00118243	0.00118173	0.00230817	0.000884562
	-0.000852938	0.00118099	0.00155976	0.00108093	0.00200329	0.000830082
	-0.000209672	0.00110038	-0.00122607	0.000938664	0.00191807	0.000931287
	0.00106779	0.00104417	-0.000455439	0.00114656	0.00100036	0.000907921
	0.000525982	0.000960948	-0.00119148	0.000810197	0.0021155	0.000839513
	0.000872343	0.0013567	0.000298719	0.000993448	0.000898474	0.000921263
	6.25532e-05	0.00103715	0.000847597	0.00090332	0.0014526	0.000963124

## Sheet: Figure 2
1b	day 1	day 2	day 3	day 4	day 5	day 6	day 7	day 8	day 9	day 10			1c top																							1c Bottom
	14.25	5.5	5.85	0	15.85	20.8	8.95	10.55	13.8	10				Mouse 1																								Mouse 1
	24	1.8	13.7	3.9	9.35	16.3	8.75	6.75	2.55	10			Trials	1	2	3	4	5	6	7	8	9	10	11	12	13	14	15	16	17	18	19	20					Trials	1	2	3	4	5	6	7	8	9	10	11
	24	11.1	9.7	11	7.55	13.85	11.15	6.85	10.95	7.45			Days																								Days
	21.8	10.5	8.5	2.65	6.5	8.5	3.25	6	7.3	14.75			1	5.25227	1.2365	2.12638	0.574698	-1.80447	-0.66944	-1	4.94164	4.15888	5.3799	1.45436	2.47841	3.36964	5.25227	-1.8804	5.33272	0	-2.3591	4.99721	4.96284				1		-1.5331	-1	4.06044	4.30515	-0.66483	-0.09801	-1.91694	-0.38922	2.91281	5.35186	-1
	38.4	3	11.8	0	10.7	15.15	1.85	7.15	13.1	16.5			2	4.77069	-2.26188	5.6058	3.50728	5.29331	2.12146	5.56452	5.1299	2.12387	0.782588	0	4.1738	5.76519	1.01763	-2.41769	0	5.50533	5.49717	-1	5.3845				2		-1.80191	0.296796	-2.42025	3.73767	4.00733	0.33079	3.99103	-2.68357	-2.48346	-1	5.55296
	37.45	7.4	0	3.95	9.3	9.2	16.35	9.1	12.85	12.95			3	3.9081	5.18739	5.47227	-1	4.65396	0	4.91265	5.24702	5.35659	5.35186	-1.66494	4.96981	4.31749	4.7362	5.50126	0	2.89532	5.35659	0	0				3		0	-1	2.59645	4.82831	5.41165	0	0	0	4.33073	-2.85634	4.70048
	23.7	11.2	0.15	2.5	6.3	14.4	21.2	15.8	8.65	3.25			4	0	4.12713	4.21951	5.36129	5.35659	3.75694	-0.79603	4.80402	-1.52226	5.70044	-2.14871	5.27811	5.48064	5.84354	5.52146	5.22036	4.20469	5.15329	5.72685	5.49717				4		1.20253	0	5.19296	-0.10781	-1.54465	5.50533	-1.18832	4.99043	0.144262	-2.09249	5.38907
	23.8	0	5.35	4.7	8.5	7.15	11.8	6.85	5.05	14.75			5	0.794084	0	5.84354	2.22636	5.50939	5.18178	1.31672	5.5835	5.49306	3.25169	5.01728	5.07517	5.39363	4.94876	5.63835	5.31812	5.04343	4.93447	5.18178	6.07993				5		-1	0.714545	3.4012	2.99573	5.54908	-1	4.58497	5.4848	5.34233	5.3033	-1.98248
	14.55	11.8	0	0.25	19.2	4.3	8.7	10.85	0	9.9			6	4.5326	3.26956	5.3799	1.85358	-1.74092	5.43372	5.47227	5.60212	5.14166	4.57471	5.12396	5.57215	5.56834	5.46383	5.82305	5.42495	4.62421	5.86079	4.37395	3.46734				6		4.83628	5.55296	4.76217	-1	4.66344	5.18178	4.02535	5.44242	5.45104	3.43399	5.34711
	17.4	11.5	0	4.85	18	13	7.7	9.8	3.65	1.95			7	5.51745	5.78383	5.97889	5.71043	6.04263	-0.10932	5.06259	5.0814	5.50533	5.71373	-1	5.64897	5.76519	5.57973	5.1985	5.29832	0	5.51745	0	0.046614				7		0	5.3033	5.27811	5.63479	5.72031	5.97635	5.56068	-0.08046	-1.47746	-2.31736	5.39816
	23.5	5.4	5.45	2.05	18.2	20.35	15.2	7.6	5.55	13.75			8	1.6899	5.11799	5.54908	5.96871	5.53339	5.84064	5.75257	5.85793	6.08904	5.9135	5.93224	5.99894	5.81114	5.95584	5.67675	5.93489	5.83188	-0.56743	6.00881	5.98141				8		4.46591	3.09104	5.07517	1.00629	5.70711	-1.19909	5.19296	5.54908	5.98645	-0.36217	5.44242
	15.5	10.9	4.95	8.2	9.2	25.1	15.6	5.75	0.3	13.2			9	5.87493	5.93224	6.02828	5.8522	5.79909	6.06611	5.95584	6.02828	4.26232	5.80513	3.48652	5.55683	5.9162	5.78383	5.96101	5.89715	5.8944	5.84064	5.8999	5.82305				9		0	5.73334	5.25749	5.74939	6.02828	5.48064	5.7301	3.59731	5.63835	5.77144	5.87774
	16.2	15.8	9	14.1	9.1	14.6	29.95	5.15	0	12.05				Mouse 2
	15.5	7.4	13.2	9.35	15.7	16.7	16	15.55	4.5	13.55			1	0	0	-1	0	-1	-0.0361	-1.78237	0	0	0	3.29584	0	-1	-1	4.00733	0	-1	-1.71426	2.46199	4.31749						Mouse 2
	13.2	5.6	10.4	5.55	12.2	11.8	6.65	9.95	0	9.75			2	4.00733	0	1.40087	-1	3.98898	-1	-0.83622	4.11087	-1.67365	2.0722	4.15888	3.63759	1.75784	0	3.97029	0	0.976806	0.996732	-1.17638	0.584403				1		0	0	0	0	4.29046	0	-1	0	0	0	0.595947
	15.75	0	3.85	5.4	19.1	9.7	14.75	7.95	0	11.9			3	4.26268	0.466402	0	-0.58657	-1.96209	-0.91848	4.66344	4.12713	0	0.292419	-1.9896	4.3438	3.91202	4.00733	1.79331	-0.03653	0	-1.10845	4.85203	0				2		0	-1	0	0	4.14314	0.443629	0	0.528582	-1	-0.20728	4.26268
	27.45	10.6	9.6	16	15.4	12.6	22.25	11.75	0	16.45			4	4.47734	0	-1	3.27922	4.41884	3.78419	4.43082	-0.93671	0.355191	4.11087	4.39445	5.79909	5.80513	-1.24193	4.00733	0.667657	2.01791	4.15888	5.29331	0.120025				3		3.43399	4.29046	1.29922	-0.49289	0	-1	4.23411	-2.39777	4.11087	4.7185	5.22036
	28.8	13.3	9.1	11.65	7.7	14	8.9	11.65	0.8	8.6			5	4.5326	5.66296	3.13549	4.57471	5.0814	-0.2831	0.719905	1.72392	1.70468	4.5326	5.03044	5.04986	4.30138	5.57215	4.00733	5.63479	5.11199	5.45104	4.77912	4.77912				4		0.761919	5.33272	-1.2983	-3.1834	0	4.44265	-0.79971	3.11171	5.34711	5.67675	5.11199
	14.95	5.5	0.1	7.7	17.1	8.4	7.45	11.45	6.1	9.75			6	0	-0.92905	4.67283	5.25749	5.41165	5.43808	5.61677	5.98141	0.387176	5.14166	5.43808	5.79301	2.9467	0.016758	5.98896	6.00389	-1.85789	6.045	6.02587	5.14166				5		0	5.03695	5.56068	4.64439	5.98896	4.48738	5.68017	5.73979	5.35186	3.66565	6.16331
	14.05	9	7.55	5.8	13.05	15.6	3	5.45	13.35	17.2			7	5.9108	5.8861	5.53339	4.68024	4.75079	5.07631	-0.92861	5.98645	4.70953	5.3845	5.8999	5.45532	5.64191	6.07304	5.58725	5.90808	5.99645	5.75574	5.68698	5.0876				6		0	4.77912	5.41165	5.9162	-0.30566	-0.67466	5.6204	5.96615	0.740357	6.06843	6.13988
	26.05	11	12.5	10	9.1	4.75	0.3	7	8.65	10.1			8	5.16479	5.79301	2.47579	5.52146	5.9162	5.73979	5.06259	5.93224	5.81413	5.83188	5.98394	5.79909	5.7589	5.49306	5.6058	5.73334	0	4.48864	4.26268	5.67332				7		4.63473	5.81413	6.01616	4.94164	5.41775	0.065982	1.1881	2.06592	4.58497	5.4848	5.35659
	12.95	0	15.95	16.2	0.3	0	5.5	5.55	5.8	5.6																											8		4.00733	5.14749	5.68358	5.59471	5.68698	5.96358	5.54126	5.22575	5.81114	5.68017	5.56452
	1.35	11.2	18.35	13.9	8.6	1.7	9.6	0	10	6.35				Mouse 3
	12.4	11.2	6.2	5	11.7	7.5	12	2.65	0.55	15.35			1	-1	-2.90496	1.00752	-1.33135	-1.45118	1.90879	1.63805	1.85683	1.24469	-3.42431	1.80803	-1.71819	-1.47638	6.18621	0.934685	0	-1	4.30918	-0.86463	3.51876
	17.65	15.3	0	4.8	0.9	7.15	1.7	4.35	4.85	6.95			2	5.76205	-2.80024	-1.67502	-1.22205	-3.00995	5.0814	-2.298	4.85203	-1	4.70048																Mouse 3
	9.8	16.7	3.15	3.75	9	3.4	8.25	0	3.3	10.9			3	0	4.92725	6.52796	1.71242	0	-0.81217	-1.21978	1.79255	-1	3.07839	-0.46336	-2.0759	-1.18027	0	4.92725	4.68213	-0.20576	4.17439	0	0				1		5.37064	-0.97687	5.1358	-2.20598	-0.55832	3.16956	-0.68583	1.26661	4.02581	0.054857	-2.88498
	11.4	0	7.6	0	3.95	10.2	15.25	0	2.55	19.15			4	-0.99611	6.31717	-1	0	-1	5.42935	0	0	4.45649	4.48864	-0.47729	0.037589	5.11199	0	0	4.45435	2.16448	0.088876	4.85981	4.47734				2		4.00733	-1.73422	-1.40021	-1.8387	-1	-1	0	-2.19202	-0.42752	5.23111
	16.75	3.5	4.6	0	6.65	15.55	11.55	2.4	4.15	32.95			5	-1.35012	0.898756	4.77069	4.47734	5.31321	5.58725	-1.47021	5.70378	4.46591	-2.98233	3.63831	6.32077	5.17615	1.10301	-2.47548	5.88888	-2.06885	6.18621	-2.01769	6.38856				3		-1	-1	1.43382	4.56253	6.03787	4.48864	-1	-3.29721	-1	0.668489	-1
	23.2	11	10.95	0	3.9	13.25	5.15	5.7	23.7	41.35			6	-0.57641	-1	-0.6237	3.09162	0.663467	-1.58827	5.66296	3.39356	-1.4773	-1	6.58064	6.36819	6.18208	0	6.60123	6.29895	5.81114	5.95843	6.24222	0.444364				4		-2.40281	3.85015	3.14361	5.94803	-0.80071	0	6.17794	-3.40723	4.85981	0	4.57471
	21.85	7.3	18.85	10.05	0	11.75	9.5	7.6	17.6	33.85			7	5.95324	-0.36592	-1	2.75302	-2.52731	4.01885	6.42972	6.55961	1.04444	1.74137	6.24804	3.4059	-0.97239	2.78925	1.14702	6.10702	-1.52624	6.19644	5.49717	-1.3735				5		-1	0.117018	5.42495	-1.51868	4.35671	-3.32071	0	4.68213	1.38942	-1.99907	6.35263
	20.8	3.1	5.1	13.95	4.8	12.45	10.5	21.8	7.25	47.85			8	4.54329	5.95584	2.79454	3.24851	-0.50729	6.1181	6.22456	-0.55616	6.72383	4.39205	6.42	6.23245	0.884153	6.18826	6.53959	6.54391	0.774673	6.84268	6.33859	-0.53107				6		6.10032	0.044038	2.71939	-1.52442	-0.21561	3.18786	-1.47588	0.350015	-2.41837	6.3081	6.24028
	26.95	5.6	6.4	4.7	17.15	26.2	11.7	9.2	16.8	35.25			9	6.2653	4.3438	6.4552	5.47227	6.98749	-3.18957	6.43455	6.10702	6.89669	1.07494	2.24423	2.81344	6.51175	6.79682	6.35611	6.37502	6.51915	6.4151	6.83411	6.64898				7		0.717367	3.53428	4.80178	5.36129	5.98896	-0.97094	6.4599	1.47465	5.26214	6.59987	-3.62978
	17.4	10.5	11.05	3	8.95	16.9	20.35	23.35	17.5	38.75			10	-3.98649	6.632	6.59167	6.67834	6.50429	6.81783	6.69703	6.71901	6.54614	6.05912	-0.17339	6.6053	4.07945	-2.3737	6.65673	6.76042	6.86276	6.77079	-0.0478	6.632				8		5.06259	-1.87753	-2.10345	5.42495	-1	0	2.37383	2.53219	-1.82549	6.27476	0.427067
	8	7.8	5.95	2.9	12.65	10.75	22.4	20.55	26.2	40.25																											9		5.93224	-2.82743	6.59715	2.17062	2.62802	6.37161	6.58755	2.39141	6.55393	6.90575	6.65415
	5.7	2.9	5.25	2.55	13.35	12.3	25.1	22.5	31.9	31.05				Mouse 4																							10		4.45435	4.91998	6.32436	5.8999	6.39359	6.1203	4.41802	6.16961	6.56808	3.92991	6.83303
	2.3	11.8	13.45	5.35	5.55	15.85	11.85	14.7	27.05	41.05			1	0	0	5.40717	-0.40528	2.69009	0.664764	0.660789	-0.35783	-1.29526	0.454639	-0.02309	1.04657	-1.37556	0.708578	6.18208
	4.25	5.5	24.4	3.75	12.55	28.1	9.55	19.2	41.75	23.4			2	0	0	0.531759	3.09364	-0.35359	0	4.46845	5.41165	-1.16708	1.26392	0	0	5.79606	0	0											Mouse 4
	24.05	13.2	10.15	6.8	16.2	38.4	16.6	32	51.1	24.2			3	5.93489	6.10256	0.726995	-1	5.42054	6.15698	-1	0	6.62804	6.60259	6.66441	5.82305	3.6498	2.05179	-0.63356									1		0	-1	-0.12176	3.04846	0	0.453324	-1.41673	-2.00092	-0.80668	-0.53368	-0.10125
	20.85	8.2	2.55	2.95	8.45	29.1	13.05	18.65	23.1	45.05			4	6.00389	6.70073	6.6053	0	6.64898	-1	-1	6.71052	3.88889	6.64639	-2.91478	1.64985	6.72863	6.7417	6.63988									2		4.93447	2.18169	0	5.52146	5.43372	1.16346	5.76205	-3.0063	-0.98765	4.58497	5.0876
	7.1	0	15.4	7.15	23.25	21	33.25	10.9	40.05	31.3			5	6.62672	6.71901	6.46147	6.64639	6.72263	6.91771	-0.7143	3.80131	4.82635	6.82002	-1	5.03654	6.78672	6.73459	6.78332									3		4.92725	6.39693	6.51915	6.4151	-0.75483	3.12525	0.847721	0.306288	1.01805	5.05186	6.82655
	6.5	0	9.8	13.1	11.2	28.85	16.55	15.9	44.05	49			6	6.87109	6.76042	6.73815	4.89993	6.88755	6.82437	6.78897	6.89771	6.82871	6.61204	6.43133	6.68586	5.54908	3.47628	2.63422									4		3.10229	6.6995	6.77079	6.69084	6.63332	6.58617	6.62804	6.67834	6.62141	6.66313	6.56527
	10.8	0	12.15	6.9	12.05	29.05	13.6	25.05	23.95	29.3			7	3.04743	6.70319	6.93634	5.21181	4.93828	6.85856	6.62804	6.98564	0.125554	6.92952	6.85013	0.570995	6.89872	1.57887	6.68711									5		6.52503	6.66186	6.06146	6.64379	6.70808	6.84375	6.74268	6.79122	6.7334	6.86066	0.45791
	17.4	5.6	5.6	3.55	10.4	27.75	35.3	25.55	17.95	28.45			8	6.35784	6.29157	6.58064	6.76849	6.62274	4.68419	6.83948	6.65028	6.73102	6.53233	6.56667	6.77194	-0.01199	-1	6.65286									6		6.42972	6.55961	6.34564	6.52796	6.66313	5.00809	4.75359	6.60935	6.49678	6.25383	6.40853
	14.5	0.6	3.95	16.65	1.4	27.85	22.6	19.95	23.25	39.75			9	5.88888	6.78446	6.81124	6.83519	6.58202	6.65929	6.86797	6.81892	6.80572	6.79682	6.84481	6.94986	6.85541	6.87833	6.95845									7		5.96871	6.59441	6.53669	6.83411	-1.01092	6.73459	4.50786	6.85856	6.90975	6.71538	6.76273
	14.5	0	9.9	12.35	15.1	29.3	21.55	22.05	6.65	36.05			10	5.49717	5.71043	6.18415	5.85507	6.06843	4.59265	2.00527	4.42172	0.964881	2.0719	6.09131	6.18415	3.35181	6.3081	6.14847									8		6.59578	6.72863	6.58893	6.53524	6.63068	6.73934	6.5903	6.6995	6.76273	6.76389	6.57228
	17.25	0	9.75	5.65	13.95	26.55	21.4	24.7	21	41.9			11	2.16378	6.65415	6.81892	3.20637	6.78784	-0.63745	6.74524	6.6958	6.75227	6.86797	6.72743	6.89872	6.76042	0.547347	6.67456									9		6.42325	-0.75301	6.62936	6.20051	6.83411	5.65948	6.19644	3.66717	6.7417	6.65286	6.67834
	15.55	0	10.4	17.8	31.6	23.5	34.9	9.55	29.5	42.1			12	6.46925	6.76042	6.63332	0.732252	6.76619	6.60123	6.39693	6.64118	6.70073	6.73459	6.82655	6.62672	6.53379	6.66441	6.22258									10		0.056714	5.91889	6.04263	6.10032	6.14204	-0.34316	-0.98843	6.16121	2.98634	5.91889	3.98301
	7.05	0	18.35	6.05	18.7	37.15	28.7	34.95	27.15	29.3																											11		6.10702	6.27664	6.65929	6.63332	6.5903	3.91565	1.73936	6.71417	6.71781	6.74288	6.65415
	15.15	0	6.9	0	9.2	27.1	26.85	35.4	35	41.95				Mouse 5																							12		6.55961	6.59578	6.31355	6.46303	1.48985	6.71174	0.493317	6.25575	-1.75735	6.77194	6.44572
	16.9	5.4	17.3	11.25	35.5	30.25	23.85	13.65	38.2	36.65			1	-0.13429	-1	-1	0	-1	0	-1.7954	-2.35355	0.613381	0.656965	-1.76464	-2.02712	-1	-2.70747	0
	12.3	2.6	14.3	10.05	14.15	48.5	14.2	40.9	25.7	14.3			2	-0.30548	-1	6.1181	2.19505	-0.13731	5.50533	1.80739	5.16479	3.94664	-1.51871	5.71373	5.59471	2.47666	5.31321	6.16752											Mouse 5
	20.55	10.9	11.6	2.85	29.6	26	6.2	30.95	22	45.7			3	6.35089	6.24222	6.19032	6.45677	6.22456	5.81114	6.28413	6.47697	4.46591	0	-2.4426	-1	6.16542	3.20412	6.1203									1		0	-2.53375	0.051448	5.05625	3.12072	6.60357	-0.0181	-0.37727	4.52179	-1.73895	4.77069
	22.35	5.6	20.95	8.65	10.9	26.45	19.9	19.55	42.25	24.7			4	6.53233	6.20254	6.40688	6.51026	6.73459	-0.30425	0.017463	6.81783	6.64118	6.67834	6.75809	6.62007	6.62936	6.53814	6.63595									2		1.89753	-0.36186	-1.24847	-0.11748	1.82026	-2.31881	5.63479	-3.14042	4.28222	0.362202	4.75079
	28.65	5.6	14.25	8.5	9.15	16.85	21.4	30.75	21.45	31.9			5	5.39363	5.89164	4.71362	-1.08711	0.044685	6.44095	3.47217	0.095202	5.95584	6.34739	6.79234	6.22258	6.62936	6.77079	6.17794									3		6.44254	6.11147	5.98896	5.00068	6.33683	5.95064	6.19032	5.86079	5.97635	5.99894	-2.63482
	28.8	6.9	9.7	14.15	7.5	13.45	25.4	35.15	28.05	43.2			6	4.47881	6.01127	6.10702	6.72143	6.71901	4.59021	6.72743	6.34036	6.6053	6.3986	6.54678	6.48463	6.58202	5.10867	3.72767									4		-1.27866	6.57925	6.24998	-1.0741	6.3081	6.49678	6.53233	6.04737	6.39359	6.20254	6.43935
	8.65	8.8	9.3	9.55	12.25	21.35	39.2	34.85	43.85	31.3			7	6.49224	-0.72597	6.50728	6.62406	6.73102	5.02827	6.6958	6.78784	6.44413	2.90369	3.57048	6.51175	6.67834	6.77308	5.00292									5		5.97635	3.1016	6.07304	5.99396	6.4677	6.38012	-0.45995	6.49979	6.51323	6.38519	6.13988
	5	4.9	13.55	4	29	25.65	22.25	33.6	26.05	44.9																											6		5.26786	1.44425	6.63857	6.29342	6.40688	6.46925	0.267671	6.32436	6.65673	6.54103	5.14403
	9.35	12.8	8.1	4.8	14.3	26	19.55	22.65	32.7	51.55				Mouse 6																							7		6.6174	-1.07409	6.95368	3.98892	2.50218	5.06332	6.21661	6.72863	4.25609	6.72022	2.77739
	21.65	5.4	6.15	11.45	23.75	12.6	28.05	40.75	51.2	35.05			1	-1	4.39445	0	-1	0	-0.78654	0	0	0	0	0	0	0	0	0	-2.04991	0	0	3.97029	0
	19.15	5.6	8.9	2	18.75	3.9	33.6	22.65	35.4	52.35			2	4.91998	4.43082	4.60517	-0.57224	-1	-2.29213	4.80402	4.00733	4.81218	0.106371	4.48864	4.7185	3.90364	1.0064	5.7589	5.32301	5.7462	5.1299	6.07764	-1						Mouse 6
	10.15	0	10.6	8.75	15.8	20	20.4	27.6	31.35	42.15			3	6.07764	-1	5.8693	6.05912	6.20658	6.2672	6.03548	6.12249	0	4.61512	-1	6.01372	6.15698	-1	6.17794	6.04737	6.31717	6.23637	6.25767	6.25575				1		0	-1	4.02535	0	0	0	0	0	-1	-1	0
	15.85	0	17.1	9.45	20.75	19.55	15.25	26.75	42.95	36.15			4	4.57471	4.70048	4.33073	4.77069	4.76217	1.9284	0	-2.36028	5.56068	5.17615	5.22036	5.65948	3.98898	4.00733	4.63473	4.62497	5.29832	5.37064	5.68358	3.4012				2		5.17048	4.51086	5.24702	-2.84254	5.0876	4.77069	4.70048	5.04986	4.46591	4.49981	5.54518
	16.55	9.9	11.1	11.05	19.8	29.15	9.5	43.1	28.7	45.65			5	4.45435	4.57471	4.89035	5.64545	-0.47306	5.7301	6.20254	1.16824	0	5.53875	5.18739	5.8522	6.02102	5.77765	5.78074	5.78074	5.95584	6.1203	5.83773	6.20859				3		5.8693	6.20859	0.398369	6.15698	5.93754	5.8693	6.26149	2.9022	6.16542	5.98645	6.10256
	13.1	0	9.9	2.6	12.15	35.5	16.75	35.9	30.95	39.1			6	4.90705	6.68835	3.71299	6.90575	6.58479	6.79459	6.74876	6.83087	6.72383	6.74524	6.39693	6.35957	6.40192	6.67582	6.53814	6.50578	6.77422	6.57228	-2.48238	0				4		4.00733	2.96101	3.95124	4.91998	2.56771	5.26786	5.46383	3.95124	5.32301	5.77144	-1
	39.2	0	11.5	4.9	18.7	23.55	27.75	24.95	45.95	33.35			7	5.83188	5.98896	5.9135	6.02345	6.09807	6.10702	6.14204	-1.56667	6.1181	-0.24776	6.01372	6.0845	5.96871	5.9162	6.05678	4.19563	6.01372	6.2634	6.24611	6.1334				5		-0.68248	5.55683	4.84419	5.14166	5.53733	5.61313	5.83773	-0.29399	5.1299	5.55296	-1.51888
	28.4	0	9.75	10.35	22.65	25	30.9	31.1	41.7	47.7			8	6.00389	5.97381	6.01616	5.97381	6.09582	5.88888	5.99396	5.96101	6.02345	6.10032	5.98394	6.10032	6.03548	6.05444	6.02587	6.19032	4.89758	5.92959	6.12687	5.96615				6		5.98394	-0.37362	6.75344	6.58617	6.53088	6.55108	6.848	5.60947	6.41673	6.37332	6.32794
	24.9	4.7	8.35	7.85	19.25	27.85	25.25	36.05	24.25	40.6																											7		5.38907	6.04973	-0.84368	4.10977	6.00141	6.09357	6.09807	5.94542	-0.32739	6.14204	5.99396
	12.5	8.3	4.65	11.4	26.5	40.25	36.95	33.3	41.15	30.05				Mouse 7																							8		5.78074	5.9135	5.88888	5.99146	5.83773	5.92693	1.27241	6.1506	6.23832	3.53938	5.68698
	0	5.5	1.65	5.45	28.95	29.15	20.55	12.25	43.45	45.2			1	-1	0	-0.48498	5.01728	-1.46052	-0.81863	-1	-1	-1.11312	4.05606	-1.09693	-1	-1	-1	-2.06142	1.04495	0	-2.97666	-1	0
	13.4	10.7	11.7	2.95	15.05	21.25	18.1	24.85	34.35	47.35			2	0	-1.0593	-2.55246	0.401236	-2.88112	-1.76974	0	-0.56353	-0.28937	-2.26582
	18.25	10.1	8.4	15.65	16.5	17.05	23.1	52.3	41.35	35.2			3	2.00607	5.57973	-2.02058	-0.37315	-1.61994	4.68213	-0.18941	-1.73382	-1.2376	1.24201	1.44304	2.52442	0.04801	1.30645	4.68213	6.9613	0	3.32303	3.69758	-2.15776						Mouse 7
	10.25	11.1	1.6	3.55	18.75	25.45	19.35	32.95	48.15	57.3			4	-1.5861	-0.43087	6.38519	-1.14385	-1.43578	6.37502	-0.48748	6.10032	0.376908	6.6695	3.19639	-0.90513	6.49072	0.181469	0.703401	4.98233	1.25866	6.56103	5.75257	5.45532				1		0	0	0	6.03787	-2.16561	-1.87122	0	-1	-0.25877	-3.33752	-2.61716
													5	6.3699	-0.06439	4.21423	6.79794	0.816009	2.89623	6.74876	-0.67151	2.51855	4.22455	0.681306	0.17219	0.009546	-1.62732	2.89422	3.61954	5.09837	6.77079	1.91442	3.78019				2		4.20469	0	2.75996	1.94494	5.18178	0	0	0	0	0
													6	6.63857	2.60759	0.782981	-0.08144	-0.24091	0.861087	0.324327	-0.69811	2.80128	1.13474	6.48158	6.64639	6.60123	6.50129	4.71913	3.14915	6.57368	6.55678	6.58202	6.51323				3		3.37425	3.48395	6.70808	-2.67968	1.22678	-2.04162	0	-1.07013	4.36736	6.20456	-1.71638
													7	5.87212	2.69738	6.61473	-0.78325	0.417159	0.154205	1.573	1.16283	1.91001	4.69401	6.79234	6.83733	6.84268	6.91374	6.84055	6.31897	6.81674	6.89264	5.39335	4.08196				4		1.76094	-1	-0.56966	5.59471	0.517761	5.31799	0	-2.60689	6.55393	4.45435	5.5835
													8	6.56948	-0.75575	6.66696	6.76619	6.6796	6.73934	6.59305	5.1713	6.69703	6.76389	5.75436	0.581475	4.71482	6.56808	6.67834	6.76273	5.12896	6.72503	4.92144	6.69208				5		5.60212	6.64379	0.323666	0.101347	1.09987	-0.04587	5.7752	-2.38467	2.75962	-2.73608	6.06146
													9	1.55078	1.15077	6.83087	6.68336	6.86589	5.23926	6.81014	5.02912	6.87005	0.694262	-1	6.77879	-0.49014	4.29719	1.9582	2.84825	2.64628	6.6796	6.84268	0.097415				6		0	6.69208	6.56808	3.36894	0.060198	3.04601	0.456574	6.48616	6.31536	3.59608	2.07853
													10	6.1506	6.70808	2.03514	4.82622	6.12203	3.24503	1.82637	6.85013	6.89366	6.5903	3.85522	-0.83404	5.30271	0.760948	6.88653	6.79234	6.59851	6.72383	6.60394	6.89872				7		3.23924	6.68336	6.50877	4.60389	1.85782	-0.09311	5.03305	5.28841	-1.03819	-1.68729	-0.43635
																																					8		-0.08355	6.67456	6.65028	6.73221	6.77765	5.28209	6.66186	6.65286	6.61338	6.52356	6.69456
														Mouse 8																							9		6.66057	3.0643	6.67708	6.86171	4.41334	0.524581	5.49424	6.34598	6.76157	6.79347	-2.99231
													1	-1	-1.54454	5.59471	-1	0.978684	-2.36553	2.79561	-3.08347	-1	1.79463	-0.50684	-2.52596	1.54141	0.464205	-1	0.819166	3.32252	-1	5.6058	6.66441				10		6.30445	6.49224	6.45047	6.632	5.09446	5.73965	0.726519	3.62275	6.80351	6.73578	6.13915
													2	1.07704	-1.37942	6.09131	4.79719	6.01372	1.76052	5.7462	-0.46016	5.76658	0.155368
													3	4.64209	6.83626	1.50457	6.74406	6.71659	4.76668	4.80044	6.62539	6.7546	6.84375	4.78128	-2.79271	6.87627	2.31379	0.971533	-0.49014	6.77194	5.01787	6.82437	6.72982
													4	6.65415	-0.1046	1.00513	0.810407	6.73221	-0.48939	0.030968	0.642499	-0.35926	0.08507	0.277407	0.574233	2.17292	4.71748	0.086331	1.81454	4.96744	-0.04698	3.52201	4.73854						Mouse 8
													5	6.34914	0.591947	6.83626	-0.31447	5.04153	-1.15767	0.920657	6.79347	6.78446	-0.41154	6.64769	-2.89967	6.71174	6.80683	6.80904	6.78559	1.17517	6.79347	6.81892	0.051101				1		5.12396	-3.03775	-2.23416	-2.82144	-0.66551	-1.44963	-0.01665	5.31376	3.59917	4.47652	2.64203
													6	6.45362	5.13207	1.09614	3.5311	6.80239	-0.18877	2.50523	5.56799	6.83303	3.92192	6.6896	3.7219	6.83195	6.79347	0.78121	6.72623	6.46459	6.74406	6.18002	6.85541				2		6.02345	0	-1	-1.98702	6.19032	3.31252	0.036264	0	0	3.68888
													7	6.56103	6.68336	-0.07759	6.95845	5.26529	1.66899	6.76042	-3.23551	1.17238	6.87005	5.64747	3.52442	6.88551	6.87005	6.88244	6.90073	6.83733	5.32704	6.88141	6.86797				3		3.75254	4.92725	6.25767	6.79794	-3.21867	5.81413	6.92363	-1	4.09812	6.84268	-3.68626
													8	6.6796	6.80904	6.78219	5.11568	-0.01801	6.79459	6.8638	5.35859	6.94119	6.78672	2.96597	6.83195	6.89872	5.44068	6.94119	6.79571	1.06616	6.9256	6.7511	6.85119				4		0	3.743	-0.00448	-0.94247	6.72022	6.34914	1.29967	6.38351	4.27505	-2.61292	6.80128
													9	5.95064	6.92756	6.92264	6.62007	-0.2886	5.52201	6.97354	1.78595	6.90575	6.97261	2.69321	6.88346	0.131188	6.93925	6.93342	6.99393	6.73221	6.61606	6.94312	0.341819				5		6.22059	4.14723	6.61874	6.71174	4.85513	0.368226	3.73745	-0.64958	-1.23069	-2.92272	5.0049
													10	6.28786	6.76389	-0.31435	6.78332	6.6995	6.85224	6.86901	6.94986	6.95273	6.96979	6.94505	6.94409	5.61926	6.89872	6.89366	6.86485	5.89715	6.93634	6.82437	6.93537				6		6.52649	1.70002	6.47235	6.40357	6.4972	-0.02098	4.18748	6.72623	6.64769	6.66568	6.74052
																																					7		3.83448	3.29785	6.79234	5.19181	0.055758	6.58617	6.85224	0.430491	-0.03201	6.87109	6.80128
																																					8		6.51323	6.05209	5.98141	6.54103	-0.62356	6.80462	6.4677	6.83411	6.85856	6.85856	6.88551
																																					9		6.7093	-1.29339	6.77651	5.90909	-0.23671	6.82546	5.47246	0.308229	1.42806	6.97354	6.90274
																																					10		0.197812	-1.44253	6.77308	3.29811	-0.48663	6.73815	6.62007	4.64892	6.85751	6.73815	6.83303
[truncated: 14 more columns]

## Sheet: Figure 3
		Light only
3e		mouse 1	Mouse 2	Mouse 3	Mouse 4	mouse 5	mouse 6	mouse 7	mouse 8			mouse 1	male
Early peak		0.621622	0.583333	0.340426	0.454545	0.488889	0.677419	0.172414	0.5			mouse 2	female
Dip		0.0540541	0.111111	0.489362	0	0.2	0.258065	0.137931	0.0769231			mouse 3	male
Late peak		0.432432	0.5	0.723404	0.431818	0.111111	0.0967742	0.0689655	0.153846			mouse 4	male
		Light and reward										mouse 5	female
Early peak		0.189189	0.0277778	0.255319	0.0909091	0.0666667	0.129032	0.310345	0.0384615			mouse 6	male
Dip		0.675676	0.166667	0.148936	0.409091	0.244444	0.0645161	0.241379	0.384615			mouse 7	male
Late peak		0.027027	0.0555556	0	0	0.0666667	0	0.0344828	0.115385			mouse 8	male
		Reward only
Early peak		0.0810811	0.0277778	0.0851064	0.0227273	0.111111	0	0.172414	0
Dip		0.027027	0.638889	0.191489	0.477273	0.177778	0.129032	0.344828	0.269231
Late peak		0	0	0	0.0681818	0.111111	0	0.0689655	0.115385

## Sheet: Figure 4
4b	Light cue																																		4d
trials	1	2	3	4	5	6	7	8	9	10	11	12	13	14	15	16	17	18	19	20	21	22	23	24	25	26	27	28	29	30						Lick Index	Light 100% reward	Tone 100% reward	Light 20% reward	Tone 80% reward	Tone 20% reward	Light 80% reward
days																																	mouse 1	male		mouse 1	5.17272	4.54969	0.994439	4.78763	0.794104	5.19143
1	-1	-2.90496	1.00752	-1.33135	-1.45118	1.90879	1.63805	1.85683	1.24469	-3.42431	1.80803	-1.71819	-1.47638	6.18621	0.934685	0	-1	4.30918	-0.86463	3.51876													mouse 2	female		mouse 2	4.57194	4.40026	0.466339	3.23104	0.953212	3.59118
2	5.76205	-2.80024	-1.67502	-1.22205	-3.00995	5.0814	-2.298	4.85203	-1	4.70048																							mouse 3	male		mouse 3	5.03485	5.39152	2.25544	4.9817	2.57114	5.8829
3	0	4.92725	6.52796	1.71242	0	-0.81217	-1.21978	1.79255	-1	3.07839	-0.46336	-2.0759	-1.18027	0	4.92725	4.68213	-0.20576	4.17439	0	0													mouse 4	male		mouse 4	5.83539	5.90446	1.51308	5.52874	1.27711	6.25075
4	-0.99611	6.31717	-1	0	-1	5.42935	0	0	4.45649	4.48864	-0.47729	0.037589	5.11199	0	0	4.45435	2.16448	0.088876	4.85981	4.47734													mouse 5	female		mouse 5	5.24005	5.08475	0.287765	5.1927	0.404731	4.75223
5	-1.35012	0.898756	4.77069	4.47734	5.31321	5.58725	-1.47021	5.70378	4.46591	-2.98233	3.63831	6.32077	5.17615	1.10301	-2.47548	5.88888	-2.06885	6.18621	-2.01769	6.38856													mouse 6	male		mouse 6	5.14614	4.74743	2.67113	2.38685	1.66006	5.13085
6	-0.57641	-1	-0.6237	3.09162	0.663467	-1.58827	5.66296	3.39356	-1.4773	-1	6.58064	6.36819	6.18208	0	6.60123	6.29895	5.81114	5.95843	6.24222	0.444364													mouse 7	male		mouse 7	5.33137	5.50089	2.9104	3.13499	2.68831	6.21095
7	5.95324	-0.36592	-1	2.75302	-2.52731	4.01885	6.42972	6.55961	1.04444	1.74137	6.24804	3.4059	-0.97239	2.78925	1.14702	6.10702	-1.52624	6.19644	5.49717	-1.3735													mouse 8	male		mouse 8	5.8109	5.00754	2.85081	4.98636	3.49859	5.73641
8	4.54329	5.95584	2.79454	3.24851	-0.50729	6.1181	6.22456	-0.55616	6.72383	4.39205	6.42	6.23245	0.884153	6.18826	6.53959	6.54391	0.774673	6.84268	6.33859	-0.53107
9	6.2653	4.3438	6.4552	5.47227	6.98749	-3.18957	6.43455	6.10702	6.89669	1.07494	2.24423	2.81344	6.51175	6.79682	6.35611	6.37502	6.51915	6.4151	6.83411	6.64898
10	-3.98649	6.632	6.59167	6.67834	6.50429	6.81783	6.69703	6.71901	6.54614	6.05912	-0.17339	6.6053	4.07945	-2.3737	6.65673	6.76042	6.86276	6.77079	-0.0478	6.632
11	0.563631	6.73697	6.6174	6.58893	2.98631	0	5.54908	2.11934	6.55961	6.58064	5.25749	6.00141	0	6.18002	6.48311	5.73657	6.34036	6.73697	5.78087	6.76042	6.68711	6.52356	6.05444	5.19296	6.70319	4.99043	0	6.28972	6.51026	5.08502					4k right		Coefficient
12	0	5.1358	0	0	6.56808	5.0689	6.27852	-2.66417	6.63726	6.24222	-2.38134	6.15273	6.41836	6.70196	6.34564	5.72685	6.40192	2.78519	6.59851	5.06259	0	0	0	0	6.12687	4.3438	0	0	6.23637	5.67332							early peak		late peak
13	5.74939	0.325876	-0.01325	0	4.85203	6.28786	2.93608	5.76519	5.16479	0	6.07304	0.25517	-1	-1	6.61473	6.36475	6.1944	0	0	2.16887	6.2106	2.13976	0	0	0	2.40803	5.8999	5.77144	6.01127	6.18826							mean	sem	mean	sem
14	6.25958	5.82895	5.1358	0	-1	6.24804	-2.12344	0	4.58813	0	0	0	6.2186	6.44572	0	5.7462	0	0	5.83773	-1	2.64704	6.1181	-1	0	0	4.93447	0	-1	0	-1						AP	-0.295784	0.150819	0.100443	0.288795
15	7.12206	0	0	0	-1.15943	0	0	0	0	0	-1	0	4.99721	0	0	0	0	0	0	0																ML	-0.543771	0.154067	-0.373825	0.220262
16	0	0	0	0	0	6.20051	6.53233	6.2106	5.99645	5.55683	6.35263	6.01127	6.14633	5.6058	6.22456	6.23441	6.29527	6.49979	-2.26012	6.61606	6.55678	6.37843	-3.1424	6.50877	-1	6.17587	6.35957	6.10256	6.43935	6.40026						DV	0.426893	0.158866	-0.0596416	0.113422
17	5.72685	5.50939	5.98141	4.77069	5.74939	6.04973	-0.83026	6.23245	6.045	6.13556	4.19506	6.1717	6.20456	6.13773	5.79909	6.16752	-2.71534	5.11799	5.81114	5.65249	5.76519	5.82008	5.8693	5.8861	4.96981	5.22036	-1	5.74939	6.19644	6.16752
18	6.02345	6.45047	6.42811	6.62406	6.45047	6.49828	6.20051	6.64379	6.45677	6.31897	5.79909	6.07535	6.05209	5.87493	6.44889	6.08678	5.89164	-3.61183	6.00141	6.36303	6.31355	6.1203	5.50939	6.10256	5.82008	6.22258	5.72031	6.12905	5.7869	5.82305
19	5.54908	5.64191	6.03548	6.27664	6.52649	6.0845	6.3315	6.51619	6.35611	6.34564	-1.90916	5.96871	6.28227	6.38182	6.3315	6.24417	6.41673	6.15698	6.25958	6.62672	5.94803	6.55393	6.49828	6.51175	6.45362	6.49375	6.34388	2.4962	6.2804	6.55251							Coefficient
20	6.59715	6.27099	1.83224	6.14419	6.2106	6.37843	6.18002	-0.15985	6.33505	6.45677	6.65929	6.43775	6.29342	6.54678	6.14633	5.89164	6.28227	6.46615	6.53233	6.30262	6.49072	6.58617	6.43294	6.07304	6.27852	5.7869	6.21461	6.286	6.01859	6.30992							early peak		late peak
	Tone cue																																		4k left		mean	sem	mean	sem
Trials	1	2	3	4	5	6	7	8	9	10	11	12	13	14	15	16	17	18	19	20	21	22	23	24	25	26	27	28	29	30						AP	-0.464888	0.173874	0.398992	0.211352
Days																																				ML	-0.636337	0.199942	0.0273127	0.229064
1	-0.97687	5.1358	-2.20598	-0.55832	3.16956	-0.68583	1.26661	4.02581	0.054857	-2.88498	-2.54857	-0.23397	3.64052	0.720649	-1.48821	6.09567	2.53979	-1.21367	-2.51536																	DV	0.454891	0.100674	0.007836	0.250618
2	-1.73422	-1.40021	-1.8387	-1	-1	0	-2.19202	-0.42752	5.23111
3	-1	1.43382	4.56253	6.03787	4.48864	-1	-3.29721	-1	0.668489	-1	-0.70779	-1	0	4.62497	4.3438	4.3438	0	0	0
4	3.85015	3.14361	5.94803	-0.80071	0	6.17794	-3.40723	4.85981	0	4.57471	5.64191	-0.25471	-1.56515	1.5769	4.99043	0	0	0	-1
5	0.117018	5.42495	-1.51868	4.35671	-3.32071	0	4.68213	1.38942	-1.99907	6.35263	5.69036	6.13123	0.931084	-0.27383	-1.78958	1.33147	-1	7.26683	-2.27916																		Coefficient
6	0.044038	2.71939	-1.52442	-0.21561	3.18786	-1.47588	0.350015	-2.41837	6.3081	6.24028	5.97889	5.79909	6.45677	6.72503	4.24745	-2.29581	3.40218	1.22833	6.3986																4l left		early peak light		early peak tone
7	3.53428	4.80178	5.36129	5.98896	-0.97094	6.4599	1.47465	5.26214	6.59987	-3.62978	6.55961	6.9489	6.56386	-1	-2.6337	6.40853	-0.40933	6.74288	5.64545																		mean	sem	mean	sem
8	-1.87753	-2.10345	5.42495	-1	0	2.37383	2.53219	-1.82549	6.27476	0.427067	6.62141	6.66823	5.65599	5.91889	-1.27849	2.22793	1.62413	6.74876	6.49979																	AP
9	-2.82743	6.59715	2.17062	2.62802	6.37161	6.58755	2.39141	6.55393	6.90575	6.65415	6.65028	3.35709	4.9188	6.73459	6.87936	6.70319	6.73102	4.74429	6.78219																	ML
10	4.91998	6.32436	5.8999	6.39359	6.1203	4.41802	6.16961	6.56808	3.92991	6.83303	6.41017	6.73697	6.62936	4.95226	-1.79107	6.75925	6.8742	6.84375	6.74876																	DV
11	5.80513	6.13123	1.77586	6.18826	6.22059	5.75257	5.92426	6.52062	6.62539	6.60935	6.68711	6.76042	6.38012	6.57786	6.79571	6.45205	3.44799	6.33859	6.37332	6.25383	2.80492	6.58202	6.48158	6.58202	6.47543	6.74288	6.59578	6.32436	6.48768
12	-1.72971	6.37502	6.59441	6.39693	6.48311	4.1188	6.34564	6.09131	5.69036	6.44413	6.44731	6.15909	-0.91374	0.607464	6.18415	6.27664	6.22258	2.33549	6.045	6.3699	-0.2963	6.35437	4.03882	6.45834	6.35957	6.38012	6.36475	6.48158	6.29527
13	4.92725	5.9108	6.00389	6.01859	5.80814	4.98058	-1.03039	6.20859	0.048398	5.95324	-2.49763	6.27099	5.56068	5.93224	6.27476	5.98141	6.14847	-0.9798	6.41346	6.55108	6.38856	6.33683	6.50279	6.44413	5.84354	-2.43061	5.91889	1.32789	1.60647								Coefficient
14	5.77765	2.15352	6.26149	6.27476	6.14847	-1.35006	6.40688	6.42649	1.92032	5.85793	6.38351	6.35437	6.44413	1.06563	6.39192	5.79909	5.59471	5.68358	6.33328	6.13123	-0.54413	6.19032	6.40357	6.35089	6.49224	6.35611	5.95064	5.77455	6.35437						4l middle		Dip light		Dip tone
15	-2.09348	6.286	6.47389	6.24998	6.43775	0.22364	6.31355	6.23637	6.46303	0.972055	6.57925	6.2634	6.58341	6.22654	6.37332	6.50129	6.51323	1.4766	6.59851																		mean	sem	mean	sem
16	0	6.50279	6.53959	6.09131	1.92678	6.19848	6.17587	6.53524	0	-0.89923	6.34036	6.38012	6.71781	6.35437	5.90263	6.09357	6.4552	6.41017	6.41346	5.98141	6.3315	6.30079	0.596931	5.92959	6.49072	-3.32531	6.51767	0	6.56667							AP	0.0150194	0.247803	0.213436	0.239929
17	0	0	6.18826	5.59842	5.97635	0	-3.77086	0	-1	-3.05265	0	6.14419	6.18002	6.02587	6.18621	5.75574	5.743	6.21261	6.27852	0	6.01859	5.86647	5.4161	5.49717	6.08678	5.78074	5.2832	0	-2.01987							ML	-0.585951	0.246916	0.540121	0.27658
18	6.17379	5.93489	6.12468	0	0	5.55683	5.18178	5.56068	5.65599	1.89217	6.16121	6.2691	1.63121	4.96284	5.90536	5.98141	4.99721	5.99645	5.21494	5.84933	5.53339	4.99721	4.85981	0	4.68213	4.35671	0	0	-2.39865							DV	-0.446639	0.108033	-0.0915561	0.126155
19	-1	0	0	0	0	5.17048	0	6.94216	0	4.47734	6.20658	-1	6.2519	5.75574	5.94542	5.78996	5.17048	0	0	4.77912	0	0	0	4.59512	0	0	6.56667	4.47734	5.55296
20	0.964534	0	0	0	-2.00794	5.66296	0	0	-1.75496	5.22036	-1	0	5.09987	5.92426	0	5.80814	-1	0	0	0	0	0	4.8752	0	0	0	0	5.70711	0
																																			4l left		late peak light		late peak tone
																																					mean	sem	mean	sem
																																				AP	0.100443	0.288795	0.398992	0.211352
																																				ML	-0.373825	0.220262	0.0273127	0.229064
																																				DV	-0.0596416	0.113422	0.007836	0.250618

## Sheet: Figure 5
5b		increase %	decrease %	no change %	No componenent %
	Early peak ITI	7.12	40	35.25	17.63			mouse 1	male
	dip ITI	12.88	26.1	48.47	12.54			mouse 2	female
								mouse 3	male
								mouse 4	male
								mouse 5	female
	Mice	increasing peak	decreasing peak	no change	no componenent			mouse 6	male
	m1	3	16	15	3			mouse 7	male
	m2	0	32	2	2			mouse 8	male
	m3	2	31	10	4
	m4	7	8	14	15
	m5	1	11	29	4
	m6	5	2	17	7
	m7	1	7	10	11
	m8	2	11	7	6
	Mice	increasing dip	decreasing dip	dip no change	no componenent
	m1	0	9	24	4
	m2	0	16	20	0
	m3	18	4	14	11
	m4	11	2	24	7
	m5	5	19	12	9
	m6	2	10	17	2
	m7	0	10	19	0
	m8	2	7	13	4
		increase %	decrease %	no change %	No componenent %
5d	Late peak peak ITI	23.05	17.97	23.05	35.93
	Mice	increasing peak	decreasing peak	no change	no componenent
	m1	20	0	10	7
	m2	9	5	18	4
	m3	4	10	3	30
	m4	12	6	13	13
	m5	1	16	11	17
	m6	6	4	8	13
	m7	0	10	4	15
	m8	16	2	1	7

## Sheet: Figure 6
6d																	Control		TelC
% time pre-licking cue period	Control mice								TeLc mice								mouse 1	female	mouse 1	male
	mouse 1	mouse 2	mouse 3	mouse 4	mouse 5	mouse 6	mouse 7	mouse 8	mouse 1	mouse 2	mouse 3	mouse 4	mouse 5	mouse 6			mouse 2	female	mouse 2	male
Pre-learning	5.37875	5.12991	7.2938	6.44542	10.8342	8.68771	8.9465	7.83367	12.4217	11.0331	19.558	16.1115	8.71075	7.58772			mouse 3	female	mouse 3	female
Post-learning	12.4963	24.3688	15.503	18.6086	23.9051	19.0866	21.1865	18.2475	26.2443	21.7125	30.6801	33.1883	17.4661	7.25458			mouse 4	female	mouse 4	male
Extinction 20%	8.17243	5.21865	3.80014	17.9117	12.7452	17.577	18.652	12.8045	34.1774	17.6294	30.1952	23.3875	19.0102	6.82859			mouse 5	male	mouse 5	male
																	mouse 6	male	mouse 6	female
6e																	mouse 7	male
% time pre-licking ITI	Control mice								TeLc mice								mouse 8	male
	mouse 1	mouse 2	mouse 3	mouse 4	mouse 5	mouse 6	mouse 7	mouse 8	mouse 1	mouse 2	mouse 3	mouse 4	mouse 5	mouse 6
Pre-learning	5.89609	4.23418	8.85398	6.64152	13.7953	9.98257	8.04161	9.099	12.655	6.83958	12.9355	13.8375	13.4062	7.27054
Post-learning	6.44989	12.5194	8.41879	11.2978	14.6582	7.25652	7.54887	5.39263	15.3233	8.33942	12.8285	11.7039	16.5396	4.34395
extinction 20%	4.57199	2.80438	2.27676	17.5799	6.69832	6.5253	13.202	4.45862	17.9613	8.45559	15.0892	11.3897	17.4279	4.30319
6f
Normalized pre -lick cue preiod (light extinction 20%/Post-learning)	Control	TelC
	0.653986	1.30228
	0.214153	0.811949
	0.245123	0.984196
	0.962547	0.70469
	0.533155	1.08841
	0.92091	0.94128
	0.880375
	0.701711

## Sheet: Figure 7
7d								7e					7g left				7g right
Light post learning	Light ext 10%	Light ext 90%	Tone post learning	Tone ext 10%	Tone ext 90%				DA	ACh			dec light	dec light ext 10%	dec light ext 90%		dec tone	dec tone ext 10%	dec tone ext 90%
0.00352319	-0.00221339	0.00547913	0.000373078	-0.0022606	-0.00153745				0.533333	1.03333		Mouse 1 (female)	0.324336	0.719812	0.446868		0.107711	0.110213	0.362125
0.000447008	-0.00148359	0.00129261	-0.00051296	-0.000852731	-0.00259091				0.633333	1.03333		Mouse 2 (female)	0.339301	0.381822	0.50192		0.549165	0.509756	0.599488
0.000743186	-0.0011607	0.000942832	8.05307e-05	-0.000560409	-0.0022858				0.9	1.03333		Mouse 3 (female)	0.639075	1.17281	0.53131		0.909431	1.05748	0.528002
0.000401896	-0.00234368	0.000720764	-0.000916739	-0.00070405	-0.000191494				0.466667	0.8		Mouse 4 (male)	0.257994	0.0331205	0.231221		0.408902	0.380908	0.107306
-0.000614001	-0.00259973	-0.000275826	-0.00118736	-0.00227871	-0.00286259				0.666667	0.933333
0.00635095	-0.00221181	0.00852732	0.000279534	-0.00166721						0.8
0.00816693	-0.00231999	0.00738295	0.00102184	-0.00283403	-0.00206355					0.666667
0.00272741	-5.77857e-05	0.00417756	-0.000127425	-0.00119176	0.000220115					0.966667			vel light	vel light ext 10%	vel ext light 90%		vel tone	vel tone ext 10%	vel tone ext 80%
0.000518575	-0.000877137	0.00144261	-0.000233639	-2.88145e-05	-0.00276922					0.966667		Mouse 1 (female)	0.128106	0.257573	0.147748		0.0534989	0.0713761	0.190938
0.000393928	-0.00404703	0.0031726	-0.000426505	-0.00267219	-0.00239794					0.966667		Mouse 2 (female)	0.153272	0.178872	0.226716		0.200613	0.254774	0.249884
0.00104439	-0.00346726	0.00227556	0.00215235	-0.00452453	0.00462154					1.06667		Mouse 3 (female)	0.332542	0.470579	0.377186		0.419218	0.551885	0.228675
-0.000991001	-0.00838539	0.00494644	0.000569667	-0.0129671	0.00556212					0.833333		Mouse 4 (male)	0.100198	0.0109099	0.0860934		0.213873	0.155998	0.0480631
-0.000473795	-0.00254185	0.00396528	-0.00286905	-0.00843016	0.000808106					0.722222
0.00441261	-0.00437848	0.00710023	0.00340233	-0.00631721	0.0052087					0.777778
-0.00155499	-0.00321342	-0.00143	-0.00142727	-0.00377965	-0.000440859					0.777778			7j			7k
0.00491422	-0.00237458	0.00621508	0.00349431	-0.00380635						0.777778			pre learning	post learning		DA dip	ACh late peak
-0.00550389	-0.000420406	-0.00303211	-0.005893	-0.00434466	-0.00102565					0.777778			-0.00185258	-0.00076388		0.433333	0.566667
0.000552245	-0.0210334	0.00618601	0.000954442	-0.0124075	0.00349583					0.666667			-0.00225256	-0.000246939		0.166667	0.666667
-0.000951499	-0.00828287	-0.000355652	-0.000387638	-0.00429669	0.00041584					0.666667			-0.00205396	-0.00100082		0.366667	0.566667
-0.00477597	-0.00111259	0.00219227	-0.0104614	-0.00312473	-0.00365073					0.666667			-0.00421566	-0.00163846		0.166667	0.566667
0.00085845	-0.000620689	-0.000183723	-0.000242688	-0.00120925	-0.000646739					0.666667			-0.00119824	-0.00075085		0.366667	0.633333
-0.000419925	-0.00289902	0.000778958	-0.00445531	-0.00310725	-0.00356608					0.666667			0.00103779	9.62676e-05		0.333333	0.633333
8.42982e-05	-0.00395437	-0.00129457	-0.00153684	-0.00133343	0.00309359					0.722222			-0.00510631	-0.0014206		0.433333	0.5
0.00238085	-0.00838671	0.00265409	-0.00399675	-0.0132	-0.00406836					0.722222			0.000192728	-0.000715306		0.366667	0.7
-0.0014985	0.000524812	-0.00194976	-0.00299403	-0.00617695	-0.00369817					0.777778			-0.00163856	-0.000749157		0.233333	0.433333
0.00319626	-0.00130478	0.00519409	0.00140099	-0.00780175	0.00303675					0.833333			-0.00262281	-0.000729943		0.233333	0.633333
-0.00085305	-0.00407617	-0.00207376	-0.00574379	-0.00792748	-0.00414103					0.555556			-0.00622743	-0.00682878		0.433333	0.4
0.000232628	-0.00420831	-0.000392899	-0.00459206	-0.0121341	-0.00275439					0.666667			-0.0126877	-0.00402732			0.633333
-0.000719707	-0.00657376	-0.00467592	-0.00869511	-0.0157965	-0.00713577					0.666667			-0.0113714	-0.00144492		0.333333	0.633333
										0.833333			-0.00662912	-0.00129743		0.466667	0.733333
										0.888889			-0.0115651	-0.000618225		0.333333	0.566667
										0.888889			-0.00577439	0.000282801			0.666667
										0.888889			-0.00559412	-0.00485644		0.233333	0.533333
										0.888889			-0.0178503	0.00348136		0.233333	0.6
										0.888889			-0.00315917	-0.00284329		0.233333	0.722222
										0.833333			-0.00969685	-0.00204723		0.266667	0.333333
										0.777778			-0.000715491	-0.00340768		0.3	0.277778
										0.777778			-0.00141004	-0.00587972		0.3	0.277778
										0.833333			-0.00462403	-0.00351259		0.4	0.333333
										0.833333			-0.00979765	-0.00855229		0.266667	0.444444
										0.833333			-0.00635657			0.433333	0.5
										0.777778			-0.00549987			0.4	0.444444
										0.833333			-0.00828806			0.3	0.277778
										0.888889						0.333333	0.277778
										0.833333						0.3	0.666667
										0.777778							0.5
										0.777778							0.277778
										0.722222							0.333333
										0.722222							0.722222
										0.944444							0.277778
										0.777778							0.444444
										0.944444							0.555556
										0.888889							0.388889
																	0.555556
																	0.388889
																	0.333333
																	0.333333
																	0.5
																	0.444444
																	0.555556
																	0.444444
																	0.444444
																	0.277778
																	0.388889
																	0.444444
																	0.333333
																	0.444444
																	0.388889
																	0.388889
																	0.333333
																	0.388889
																	0.388889
																	0.333333
																	0.333333
																	0.555556
																	0.5
																	0.722222
																	0.388889
																	0.5
																	0.388889
																	0.722222
																	0.333333
																	0.333333
																	0.277778

## Sheet: Supp Fig 1
a left
Early peak		NaN	NaN	0.233333	NaN	NaN	NaN	NaN	NaN	NaN	NaN	0.1	NaN	NaN	NaN	0.233333	0.566667	0.133333	0.266667	0.2	0.566667	NaN	0.233333	0.266667	NaN	0.266667	NaN	0.233333	NaN	0.266667	NaN	NaN	0.233333	0.3	NaN	0.233333	0.266667	NaN	NaN	NaN	0.3	NaN	NaN	NaN	NaN	0.266667	0.3	NaN	0.3
Dip		NaN	NaN	NaN	NaN	NaN	NaN	NaN	NaN	NaN	NaN	NaN	NaN	NaN	NaN	NaN	NaN	NaN	NaN	0.533333	NaN	0.366667	NaN	NaN	NaN	NaN	NaN	NaN	NaN	NaN	NaN	NaN	NaN	NaN	NaN	NaN	NaN	NaN	NaN	NaN	NaN	NaN	NaN	0.666667	NaN	NaN	NaN	0.6	NaN
Late peak		NaN	NaN	NaN	NaN	NaN	NaN	NaN	NaN	NaN	NaN	NaN	NaN	NaN	NaN	NaN	NaN	NaN	NaN	NaN	NaN	NaN	NaN	NaN	NaN	NaN	NaN	NaN	NaN	NaN	NaN	NaN	NaN	NaN	NaN	NaN	NaN	NaN	NaN	NaN	NaN	NaN	NaN	NaN	NaN	NaN	NaN	NaN	NaN
a right
Early peak		0.233333	0.2	0.233333	0.233333	0.2	0.2	0.166667	0.266667	0.2	0.333333	0.2	0.2	0.233333	0.2	0.333333	0.366667	0.266667	0.5	0.233333	0.233333	0.2	0.3	0.266667	0.433333	0.333333	0.266667	0.2	0.233333	0.2	0.233333	NaN	0.266667	0.266667	0.2	0.266667	0.333333	0.433333	0.233333	0.233333	0.266667	0.266667	0.333333	0.233333	0.233333	0.233333	NaN	NaN	NaN
Dip		0.466667	0.5	0.633333	0.6	0.533333	0.6	0.366667	0.633333	0.4	0.7	0.6	0.633333	0.666667	0.566667	NaN	NaN	0.666667	NaN	0.566667	0.5	0.5	0.7	0.7	NaN	NaN	NaN	0.633333	0.6	0.566667	0.666667	0.566667	0.633333	NaN	0.6	NaN	NaN	NaN	0.533333	0.533333	0.5	0.533333	NaN	0.533333	0.533333	0.633333	0.5	0.466667	0.5
Late peak		NaN	1	NaN	NaN	0.966667	1	0.866667	NaN	0.933333	NaN	0.933333	1	NaN	0.9	NaN	NaN	1.16667	NaN	1.16667	1.06667	0.966667	NaN	NaN	NaN	NaN	NaN	NaN	NaN	1.1	NaN	1.13333	NaN	NaN	0.966667	NaN	NaN	NaN	1.03333	1	0.966667	1.03333	NaN	1.1	1	NaN	1	1	0.966667
b right
Early peak		0.666667	0.233333	0.333333	0.3	0.266667	0.266667	0.633333	0.3	0.633333	0.333333	0.566667	0.333333	0.333333	0.633333	0.333333	NaN	0.333333	0.333333	0.3	NaN	0.233333	0.366667	0.333333	0.366667	0.333333	0.366667	0.266667	0.3	0.3	0.333333	NaN	0.366667	0.333333	0.3	0.4	0.433333	0.733333	0.4	0.3	0.366667	0.3	0.333333	NaN	0.366667	0.366667	0.4	0.366667	0.366667
Dip		NaN	NaN	NaN	NaN	NaN	NaN	NaN	NaN	NaN	NaN	NaN	NaN	NaN	NaN	NaN	NaN	NaN	NaN	NaN	NaN	NaN	NaN	NaN	NaN	NaN	NaN	NaN	NaN	NaN	NaN	0.433333	NaN	NaN	NaN	NaN	NaN	NaN	NaN	NaN	NaN	NaN	NaN	NaN	NaN	NaN	NaN	NaN	NaN
Late peak		NaN	NaN	NaN	NaN	NaN	NaN	NaN	NaN	NaN	NaN	NaN	NaN	NaN	NaN	NaN	NaN	NaN	NaN	NaN	NaN	NaN	NaN	NaN	NaN	NaN	NaN	NaN	NaN	NaN	NaN	NaN	NaN	NaN	NaN	NaN	NaN	NaN	NaN	NaN	NaN	NaN	NaN	NaN	NaN	NaN	NaN	NaN	NaN
b left
Early peak		0.3	0.266667	0.3	0.3	0.233333	0.333333	NaN	0.366667	0.333333	0.466667	NaN	0.333333	0.333333	0.3	0.366667	0.433333	0.366667	NaN	0.266667	0.333333	0.266667	0.366667	0.366667	0.333333	0.4	0.4	0.333333	0.3	0.333333	0.333333	0.366667	0.366667	0.333333	0.266667	0.366667	0.4	0.433333	0.366667	0.333333	0.333333	0.333333	0.333333	0.333333	0.366667	0.333333	0.433333	0.366667	0.3
Dip		0.533333	0.666667	0.733333	0.633333	0.6	0.733333	NaN	0.7	0.566667	0.766667	0.7	NaN	0.8	0.533333	NaN	NaN	0.766667	NaN	0.766667	0.666667	0.533333	0.833333	NaN	NaN	NaN	NaN	0.766667	0.733333	0.666667	0.7	0.566667	NaN	NaN	0.7	NaN	NaN	NaN	0.766667	0.733333	0.633333	NaN	NaN	0.8	0.766667	0.8	0.633333	0.633333	0.633333
Late peak		NaN	NaN	NaN	NaN	NaN	NaN	NaN	NaN	0.933333	NaN	NaN	NaN	NaN	NaN	NaN	NaN	NaN	0.666667	NaN	NaN	NaN	NaN	NaN	NaN	NaN	NaN	NaN	NaN	NaN	NaN	NaN	NaN	NaN	NaN	NaN	NaN	NaN	NaN	NaN	1.03333	NaN	NaN	NaN	NaN	NaN	1.03333	1.03333	1.03333
[truncated: 247 more columns]

## Sheet: supp Fig 2
a			increasing %	decreasing %	no change %	no component %
		Late peak	37.63	1.36	3.73	57.29				mouse 1	male
										mouse 2	female
		mice	increasing	decreasing	no change	no component				mouse 3	male
		m1	17	2	2	16				mouse 4	male
		m2	20	0	1	15				mouse 5	female
		m3	34	0	3	10				mouse 6	male
		m4	19	0	4	21				mouse 7	male
		m5	8	0	1	36				mouse 8	male
		m6	3	1	0	27
		m7	3	1	0	25
		m8	7	0	0	19
c			increasing %	decreasing %	no change %	no component %
		Early peak	51.53	0.34	22.03	26.1
		Dip	1.69	39.66	2.71	55.93
		Late peak	8.47	2.03	1.36	88.14
	early peak	mice	increasing	decreasing	no change	no component
		m1	11	1	22	3
		m2	15	0	21	0
		m3	32	0	6	9
		m4	16	0	0	28
		m5	17	0	14	14
		m6	15	0	1	15
		m7	23	0	0	6
		m8	23	0	1	2
	dip	m1	0	23	2	12
		m2	0	22	5	9
		m3	1	24	0	22
		m4	0	10	0	34
		m5	3	3	1	38
		m6	0	8	0	23
		m7	1	10	0	18
		m8	0	17	0	9
	late peak	m1	4	6	3	24
		m2	8	0	0	28
		m3	9	0	0	38
		m4	1	0	0	43
		m5	1	0	0	44
		m6	0	0	0	31
		m7	1	0	0	28
		m8	1	0	1	24
g		Light only								Light and tone								Tone only
	mice	m1	m2	m3	m4	m5	m6	m7	m8	m1	m2	m3	m4	m5	m6	m7	m8	m1	m2	m3	m4	m5	m6	m7	m8
	Early peak	0.540541	0.25	0.148936	0.363636	0.244444	0.322581	0.0689655	0.0769231	0.27027	0.361111	0.446809	0.181818	0.311111	0.483871	0.413793	0.461538	0.027027	0.0555556	0.234043	0.181818	0.0666667	0	0.37931	0.423077
	Dip	0.108108	0.0277778	0.234043	0.295455	0.4	0.16129	0.206897	0.0769231	0.621622	0.25	0.404255	0.113636	0.0444444	0.16129	0.172414	0.384615	0	0.361111	0.106383	0.113636	0.0222222	0.0967742	0.172414	0.269231
	Late peak	0.351351	0.361111	0.553191	0.409091	0.177778	0.0967742	0.0689655	0.230769	0.108108	0.194444	0.170213	0.0227273	0	0	0.0344828	0.0384615	0	0.0277778	0.0212766	0	0.0222222	0	0	0
			increasing %	decreasing %	no change %	no component %
j		Early peak	4.55	4.55	0	90.91
		Dip	10	0	0	90
		Late peak	10	3.64	0	86.36				m9	male
										m10	male
	Early peak	mut mice	increasing	decreasing	no change	no component				m11	male
		m9	5	2	0	36
		m10	0	2	0	42
		m11	0	1	0	22
	Dip	mut mice	increasing	decreasing	no change	no component
		m9	1	0	0	42
		m10	10	0	0	34
		m11	0	0	0	23
	Late peak	mut mice	increasing	decreasing	no change	no component
		m9	10	1	0	32
		m10	1	1	0	42
		m11	0	2	0	21

## Sheet: supp Fig 3
c		increasing %	decreasing %	no change %	no component %				d		increasing %	decreasing %	no change %	no component %			f		increasing %	decreasing %	no change %	no component %
	Early peak	8.81356	44.4068	26.1017	20.678					Early peak	13.5593	3.72881	80.678	2.0339				Early peak	29.09	32.73	0.91	37.27
	Dip	13.2203	31.5254	22.0339	33.2203					Dip	4.74576	20	46.7797	28.4746				Dip	0.91	0.91	0	98.18
	Late peak	3.38983	54.2373	3.38983	38.9831					Late peak	24.4068	11.8644	41.0169	22.7119				Late peak	10	14.55	0.91	74.55
									Early peak	Mice	increasing	decreasing	no change	no component
Early peak	Mice	increasing	decreasing	no change	no component					m1	8	1	26	2			Early peak	mut mice	increasing	decreasing	no change	no component
	m1	8	6	20	3					m2	0	0	36	0				m9	31	0	1	11
	m2	3	13	20	0					m3	2	0	45	0				m10	0	28	0	16
	m3	4	33	1	9					m4	13	3	27	1				m11	1	8	0	14
	m4	0	34	0	10					m5	9	2	33	1
	m5	0	10	12	23					m6	2	3	26	0			Dip	mut mice	increasing	decreasing	no change	no component
	m6	2	24	2	3					m7	2	1	26	0				m9	0	1	0	42
	m7	7	2	11	9					m8	4	1	19	2				m10	1	0	0	43
	m8	2	9	11	4													m11	0	0	0	23
									Dip	Mice	increasing	decreasing	no change	no component
Dip	Mice	increasing	decreasing	no change	no component					m1	2	6	15	14			Late peak	mut mice	increasing	decreasing	no change	no component
	m1	7	12	0	18					m2	0	2	29	5				m9	11	14	0	18
	m2	8	14	12	2					m3	7	6	20	14				m10	0	0	0	44
	m3	10	20	5	12					m4	3	5	27	9				m11	0	2	1	20
	m4	8	11	3	22					m5	1	2	23	19
	m5	1	11	14	19					m6	0	16	4	11
	m6	4	4	10	13					m7	0	19	4	6
	m7	0	13	11	5					m8	1	3	16	6
	m8	1	8	10	7
									Late peak	Mice	increasing	decreasing	no change	no component
Late peak	Mice	increasing	decreasing	no change	no component					m1	15	0	5	17
	m1	1	24	1	11					m2	7	0	28	1
	m2	3	16	1	16					m3	0	14	28	5
	m3	1	37	4	5					m4	26	2	11	5
	m4	1	33	1	9					m5	15	4	15	11
	m5	2	18	0	25					m6	1	9	17	4
	m6	0	9	0	22					m7	1	6	17	5
	m7	1	20	2	6					m8	7	0	0	19
	m8	1	3	1	21
	mouse 1	male		m9	male
	mouse 2	female		m10	male
	mouse 3	male		m11	male
	mouse 4	male
	mouse 5	female
	mouse 6	male
	mouse 7	male
	mouse 8	male

[truncated: 4 more sheets: supp Fig 4, supp Fig 5, supp Fig 6, Supp Fig 7]
